# Supplementary material for: Plasma and fecal hormone profiles in an Endangered, oviparous colubrid, the Louisiana pinesnake
Source: PLoS One. 2025 Jul 1;20(7):e0327193. doi: 10.1371/journal.pone.0327193 (PMC12212479; doi:10.1371/journal.pone.0327193)
Supplement: S1 — Contains the raw data derived from fecal samples collected from female Louisiana pinesnakes. (CSV) [file pone.0327193.s001.csv]

SB_ID	Sex_F	CC_ng_per_g_dried_feces	CC_ng_log	E2_ng_per_g_dried_feces	E2_ng_log	T_ng_per_g_dried_feces	Test_ng_log	P4_ng_per_g_dried_feces	P4_ng_log	DayofYear	Stage
157	F	165.172	2.218	50.48282112	1.703143616	31.46486118	1.49782582	104.8543936	2.020586633	84	PostBrumation
157	F	251.824	2.401	66.53961253	1.823080268	45.72315912	1.660136229	986.1478633	2.993942038	131	Breeding
157	F	124.61316	2.095563909	121.57362	2.084839349	122.3936775	2.087758984	1046.363899	3.019682748	201	PostBreeding
157	F	77.872	1.891	98.08638	1.991608707	60.44244332	1.781342012	241.792964	2.383443659	265	Fall
157	F	40.359	1.606	30.10906664	1.478697293	40.1132923	1.603288308	229.4379109	2.36066518	315	PreBrumation
181	F	134.297	2.128	76.46226	1.88344713	30.00766884	1.477232258	325.0787889	2.511988633	76	PostBrumation
181	F	290.5998178	2.463295338	116.4628726	2.066187498	237.9415912	2.376470362	417.8447174	2.621014916	102	Breeding
181	F	48.367	1.685	61.58356064	1.789464795	57.67981234	1.761023839	196.9907949	2.294445933	204	PostBreeding
181	F	179.88	2.255	116.6198263	2.06677239	128.6997676	2.109577763	483.8058663	2.68467113	251	Fall
181	F	491.8242	2.691809894	232.32258	2.366091422	163.7608228	2.214210012	378.7135015	2.578310788	323	PreBrumation
283	f	365.8824936	2.56334163	160.896817	2.206547453	91.15946307	1.959801759	424.5803329	2.627959873	87	PostBrumation
283	F	89.696	1.953	73.03192988	1.863512777	35.45233991	1.549644905	163.6571949	2.213935103	102	Breeding
283	F	36.984	1.568	18.71780752	1.272254977	9.169721627	0.962356152	54.13537584	1.733481156	198	PostBreeding
283	F	134.769	2.13	104.6200035	2.01961473	94.4783879	1.975332474	306.7029423	2.486717942	251	Fall
283	F	475.826	2.677	169.97652	2.230388934	577.5854552	2.761616248	327.3845635	2.515058198	331	PreBrumation
409	F	243.41	2.386	109.08702	2.037773078	222.1725099	2.346690321	396.9644124	2.598751574	87	PostBrumation
409	F	87.186	1.94	66.39276	1.822120723	47.68147819	1.678349711	376.0928114	2.575295032	101	Breeding
409	F	158.902	2.201	101.5224105	2.006561921	64.94066353	1.812516722	533.0483185	2.726766578	231	PostBreeding
409	f	224.94318	2.35207283	117.98934	2.071842772	81.47182279	1.911007433	443.1418163	2.646542733	251	Fall
409	F	206.449	2.315	145.55898	2.163039004	133.0467998	2.124004433	955.1671447	2.980079375	302	PreBrumation
433	F	278.862	2.445	202.4270857	2.306268623	151.1242159	2.17933406	512.5759601	2.709758234	84	PostBrumation
433	F	263.5950831	2.420937305	137.8193461	2.139310185	155.043355	2.190453157	831.2733518	2.919743858	116	Breeding
433	f	91.06050984		62.51797397	1.796004895	63.06676028	1.799800522	412.9824881	2.615931636	229	PostBreeding
433	F	76.98	1.886	75.20613905	1.876253293	60.93678062	1.784879506	169.4178241	2.2289591	276	Fall
433	F	268.359	2.429	239.4392085	2.379195268	221.4079725	2.345193255	690.9453627	2.839443706	307	PreBrumation
