# Supplementary material for: Plasma and fecal hormone profiles in an Endangered, oviparous colubrid, the Louisiana pinesnake
Source: PLoS One. 2025 Jul 1;20(7):e0327193. doi: 10.1371/journal.pone.0327193 (PMC12212479; doi:10.1371/journal.pone.0327193)
Supplement: S2 — Contains the raw data derived from plasma samples collected from female Louisiana pinesnakes. (CSV) [file pone.0327193.s002.csv]

SB_ID	Sex	E2_pg_per_mL	E2_pg_log	P4_pg_per_mL	P4_pg_log	CC_ng	CC_ng_log	DayofYear	Stage
157	F	390	2.591064607	10	1			75	PostBru
157	F	13077.35	4.116519747	1489.91	3.173160035	28.824	1.459754249	110	Breeding
157	F	453.638	2.656709427	10	1			210	PostBreed
157	F	390	2.591064607	82.919	1.918654056	5.318	0.725748333	225	Fall
157	F	1942.86	3.288441507	2850.205	3.454876098	5.354	0.728678367	302	PreBru
164	F	390	2.591064607	10	1			75	PostBru
164	F	390	2.591064607	21.58425	1.334136963	6.753	0.82949675	110	Breeding
164	F	379.2795	2.57895937	32.14045	1.507051953	7.331	0.86516322	203	PostBreed
164	F	508.745	2.706500154	36.9619	1.567754288	7.81	0.892651034	225	Fall
164	F	435.382	2.63887047	73.715	1.86755587	9.938	0.997298992	301	PreBru
215	F	390	2.591064607	77.959	1.89186626	3.1	0.491361694	76	PostBru
215	F	424.515	2.62789304	54.0785	1.733024637	6.936	0.841109084	103	Breeding
215	F	497.3355	2.69664946	73.3075	1.865148409	3.743	0.573219827	215	PostBreed
215	F	390	2.591064607	107.5135	2.031463	5.823	0.76514679	286	Fall
215	F	390	2.591064607	150.6855	2.178071464	5.481	0.738859802	301	PreBru
283	F	390	2.591064607	49.5897	1.695391481			76	PostBru
283	F	390	2.591064607	1736.895	3.239773565	13.162	1.119321886	120	Breeding
283	F	390	2.591064607	106.7915	2.028536687	9.608	0.982632994	195	PostBreed
283	F	390	2.591064607	81.1295	1.909178799	2.21	0.344392274	232	Fall
283	F	390	2.591064607	119.167	2.076156006	3.761	0.575303333	301	PreBru
410	F	390	2.591064607	10	1			75	PostBru
410	F	482.661	2.683642208	86.975	1.939394437	5.19	0.715167358	120	Breeding
410	F	390	2.591064607	54.4885	1.736304852	8.907	0.949731452	216	PostBreed
410	F	390	2.591064607	54.9795	1.740200786	4.419	0.645324002	255	Fall
410	F	390	2.591064607	48.3053	1.683994784	4.011	0.603252662	302	PreBru
508	F	390	2.591064607	25.43395	1.405413813			76	PostBru
508	F	1021.995	3.009448771	213.126	2.328636434	12.746	1.105373914	110	Breeding
508	F	390	2.591064607	112.3195	2.050455161	9.156	0.961705784	216	PostBreed
508	F	390	2.591064607	10	1	1.38	0.139879086	244	Fall
508	F	390	2.591064607	34.3404	1.53580535	6.882	0.837714668	300	PreBru
174	F					3.891	0.590061231	75	PostBru
174	F					3.802	0.580012113	96	Breeding
174	F					11.776	1.070997797	210	PostBreed
174	F					18.143	1.258709101	225	Fall
174	F					24.651	1.391834542	303	PreBru
181	F					15.214	1.182243412	76	PostBru
181	F					3.95	0.596597096	96	Breeding
181	F					1.38	0.139879086	202	PostBreed
181	F					4.353	0.638788667	244	Fall
181	F					4.143	0.617314933	300	PreBru
215	F					3.1	0.491361694	76	PostBru
215	F					6.936	0.841109084	103	Breeding
215	F					6.908	0.839352329	217	PostBreed
215	F					5.823	0.76514679	286	Fall
215	F					5.481	0.738859802	301	PreBru
433	F					2.848	0.454539985	76	PostBru
433	F					1.38	0.139879086	103	Breeding
433	F					6.013	0.779091204	217	PostBreed
433	F					3.188	0.503518313	286	Fall
433	F					4.284	0.631849462	314	PreBru
