# Supplementary material for: Plasma and fecal hormone profiles in an Endangered, oviparous colubrid, the Louisiana pinesnake
Source: PLoS One. 2025 Jul 1;20(7):e0327193. doi: 10.1371/journal.pone.0327193 (PMC12212479; doi:10.1371/journal.pone.0327193)
Supplement: S3 — Contains the raw data derived from fecal samples collected from male Louisiana pinesnakes. (CSV) [file pone.0327193.s003.csv]

SB_ID	CC_ng_per_g_dried_feces	CC_ng_log	E2_ng_per_g_dried_feces	E2_ng_log	T_ng_per_g_dried_feces	Test_ng_log	P4_ng_per_g_dried_feces	P4_ng_log	DayofYear	Stage
375	524.889	2.72	126.894	2.103	301.927	2.48	1099.855	3.041	87	PostBru
375	133.267	2.125	722.575	2.859	3430.291	3.535	1104.421	3.043	116	Breed
375	125.132	2.097	43.145	1.635	65.279	1.815	981.646	2.992	201	PostBreed
375	84.759	1.928	41.959	1.623	61.409	1.788	530.764	2.725	294	Fall
375	109.131	2.038	74.312	1.871	172.391	2.237	728.403	2.862	302	PreBru
378	66.127	1.82	37.368	1.573	83.513	1.922	316.961	2.501	55	PostBru
378	149.823	2.176	59.519	1.775	187.271	2.272	478.457	2.68	149	Breed
378	236.404	2.374	183.466	2.264	188.341	2.275	1123.744	3.051	208	PostBreed
378	193.648	2.287	124.346	2.095	188.341	2.275	906.208	2.957	231	Fall
378	115.179	2.061	61.414	1.788	59.756	1.776	460.746	2.663	302	PreBru
425	962.522	2.983	200.988	2.303	428.679	2.632	1746.714	3.242	78	PostBru
425	866.329	2.938	347.127	2.54	931.039	2.969	1770.487	3.248	131	Breed
425	97.648	1.99	77.625	1.89	156.25	2.194	698.253	2.844	210	PostBreed
425	13.116	1.118	11.977	1.078	9.992	1	35.165	1.546	265	Fall
425	36.501	1.562	41.863	1.622	58.735	1.769	584.811	2.767	316	PreBru
430	226.615	2.355	142.457	2.154	252.575	2.402	418.939	2.622	87	PostBru
430	152.027	2.182	100.714	2.003	611.999	2.787	1376.953	3.139	102	Breed
430	82.367	1.916	97.536	1.989	91.782	1.963	547.877	2.739	206	PostBreed
430	108.673	2.036	154.321	2.188	341.552	2.533	1449.04	3.161	254	Fall
430	306.721	2.487	191.828	2.283	255.624	2.408	1686.951	3.227	336	PreBru
