# Supplementary material for: Plasma and fecal hormone profiles in an Endangered, oviparous colubrid, the Louisiana pinesnake
Source: PLoS One. 2025 Jul 1;20(7):e0327193. doi: 10.1371/journal.pone.0327193 (PMC12212479; doi:10.1371/journal.pone.0327193)
Supplement: S4 — Contains the raw data derived from plasma samples collected from male Louisiana pinesnakes. (CSV) [file pone.0327193.s004.csv]

DayofYear	Stage	SB_ID	Sex	T_ng_per_mL	Testo_ng_log	E2_pg_per_mL	E2_pg_log	CC_ng_per_mL	CC_ng_log	P4_pg_per_mL	P4_pg_log
76	PostBru	281	M	15.6998216	1.195894717
95	Breeding	281	M	1.104118556	0.043015709
203	PostBreed	281	M	0.67	-0.173925197
232	Fall	281	M	4.026779788	0.60495788
314	PreBru	281	M	3.296450819	0.518046601
75	PostBru	375	M							35.27645	1.547484874
96	Breeding	375	M							170.7285	2.232306025
202	PostBreed	375	M							51.8935	1.715112963
225	Fall	375	M							128.2395	2.108021816
300	PreBru	375	M							122.5195	2.088205216
76	PostBru	378	M	31.58758909	1.49951648	391.942	2.593221804	5.037	0.702	94.112	1.973645003
120	Breeding	378	M	94.74101568	1.976538036	1101.225	3.041876062	8.807	0.945	138.032	2.139979781
195	PostBreed	378	M	1.668126934	0.222229095	390	2.591064607	5.317	0.726	153.0195	2.184746779
258	Fall	378	M	2.960337154	0.471341176	390	2.591064607	2.17	0.337	49.14665	1.69149392
302	PreBru	378	M	5.598639496	0.748082504	390	2.591064607	11.193	1.049	117.4795	2.069962089
76	PostBru	380	M	5.501274555	0.74046332	390	2.591064607			172.884	2.237754802
96	Breeding	380	M	39.86577154	1.600600174	390	2.591064607			138.3805	2.141074895
216	PostBreed	380	M	3.440819973	0.536661951	390	2.591064607			281.686	2.449765263
244	Fall	380	M	2.925150369	0.466148196	390	2.591064607			95.8725	1.981694052
300	PreBru	380	M	1.949459355	0.289914185	401.624	2.603819657			202.8245	2.307120414
76	PostBru	411	M	2.925	0.46612587	390	2.591064607
110	Breeding	411	M	58.17616753	1.764745108	3050.41	3.484358216
210	PostBreed	411	M	1.789786206	0.252801157	390	2.591064607
244	Fall	411	M	2.931269339	0.467055725	390	2.591064607
300	PreBru	411	M	7.664046136	0.88445811	390	2.591064607
75	PostBru	412	M	46.47315939	1.667202198	390	2.591064607
110	Breeding	412	M	75.71285133	1.879169602	3635.27	3.560536672
196	PostBreed	412	M	0.987158164	-0.005613258	390	2.591064607
244	Fall	412	M	4.601483759	0.662897894	390	2.591064607
300	PreBru	412	M	2.870050041	0.457889469	390	2.591064607
76	PostBru	426	M	3.32804149	0.522188732	390	2.591064607	4.962	0.696	317.3605	2.501552872
120	Breeding	426	M	29.3908337	1.468211905	874.03	2.94152634	11.366	1.056	118.589	2.074044407
195	PostBreed	426	M	2.392846367	0.378914816	390	2.591064607	12.177	1.086	192.714	2.284913266
258	Fall	426	M	1.161936751	0.065182488	390	2.591064607	7.606	0.881	109.584	2.039747149
300	PreBru	426	M	4.262773375	0.629692245	390	2.591064607	10.11	1.005	296.21	2.471599716
76	PostBru	429	M	8.082394297	0.907540034	390	2.591064607	1.652	0.218	28.3616	1.452730728
110	Breeding	429	M	47.47050544	1.676423856	635.8	2.803320524	8.414	0.925	262.1455	2.418542407
210	PostBreed	429	M	1.563050733	0.193973074	390	2.591064607	9.155	0.962	118.337	2.073120555
258	Fall	429	M	1.207245805	0.081795705	390	2.591064607	5.969	0.776	49.4706	1.694347178
314	PreBru	429	M	2.003050479	0.301691894	390	2.591064607	5.124	0.71	10	1
76	PostBru	430	M	1.3854978	0.141605841	390	2.591064607	3.462	0.539	10	1
103	Breeding	430	M	7.518018019	0.876103362	390	2.591064607	6.474	0.811	35.71125	1.552805052
203	PostBreed	430	M	1.715802914	0.234467401	390	2.591064607	1.576	0.198	129.9535	2.113787981
258	Fall	430	M	5.530069149	0.742730562	390	2.591064607	4.342	0.638	110.3815	2.042896291
314	PreBru	430	M	1.130685809	0.053341942	390	2.591064607	4.606	0.663	60.002	1.778165727
76	PostBru	432	M	5.59009038	0.74741883	390	2.591064607	4.339	0.637	10	1
103	Breeding	432	M	108.5803958	2.03575142	1080.45	3.033604674	6.715	0.827	55.153	1.74156914
195	PostBreed	432	M	0.47756113	-0.320971028	595.39	2.774801536	1.695	0.229	10	1
286	Fall	432	M	1.818985697	0.259829284	390	2.591064607	2.047	0.311	46.04305	1.663164085
320	PreBru	432	M	0.67	-0.173925197	390	2.591064607	1.38	0.14	44.61945	1.649524213
76	PostBru	434	M	30.65556591	1.486509338	524.31	2.719588141	3.227	0.509	67.2055	1.827404817
103	Breeding	434	M	114.309322	2.058081649	1430.305	3.155428657	5.484	0.739	242.3015	2.384356103
217	PostBreed	434	M	1.339401996	0.126910942	390	2.591064607	4.39	0.642	53.95	1.731991449
232	Fall	434	M	1.777757972	0.249872635	390	2.591064607	9.482	0.977	22.3643	1.349555309
314	PreBru	434	M	0.857160981	-0.066937607	390	2.591064607	4.614	0.664	21.69195	1.336298595
76	PostBru	723	M	16.7366479	1.22366848			4.247	0.628	28.33965	1.452394482
103	Breeding	723	M	45.78041532	1.660679728			6.759	0.83	158.469	2.199944317
195	PostBreed	723	M	0.67	-0.173925197			5.723	0.758	87.146	1.940247458
232	Fall	723	M	5.272857734	0.722046054			8.652	0.937	96.109	1.982764059
314	PreBru	723	M	4.273326076	0.630766033			7.993	0.903	92.607	1.966643815
